# Supplementary material for: Human Mesenchymal Stromal Cells Unveil an Unexpected Differentiation Potential toward the Dopaminergic Neuronal Lineage
Source: Int J Mol Sci. 2020 Sep 9;21(18):6589. doi: 10.3390/ijms21186589 (PMC7555006; doi:10.3390/ijms21186589)
Supplement: Supplementary file 1 [file ijms-21-06589-s001.zip]

Archive with 10 entries (9 files):
- Revised figure jpeg/
- __MACOSX/._Revised figure jpeg
- Revised figure jpeg/.DS_Store
- __MACOSX/Revised figure jpeg/._.DS_Store
- Revised figure jpeg/Supplemental figure 1.jpg
- __MACOSX/Revised figure jpeg/._Supplemental figure 1.jpg
- Revised figure jpeg/Supplemental figure 3.jpg
- __MACOSX/Revised figure jpeg/._Supplemental figure 3.jpg
- Revised figure jpeg/Supplemental figure 2.jpg
- __MACOSX/Revised figure jpeg/._Supplemental figure 2.jpg
